# Supplementary material for: Mixed Infection of Blackcurrant with a Novel Cytorhabdovirus and Black Currant-Associated Nucleorhabdovirus
Source: Viruses. 2022 Nov 6;14(11):2456. doi: 10.3390/v14112456 (PMC9697673; doi:10.3390/v14112456)
Supplement: Supplementary file 1 [file viruses-14-02456-s001.zip]

Archive with 1 entries (1 files):
- viruses-1931462-supplementary.pdf
